# Supplementary material for: Mechanical Modeling and Experimental Validation of a Front-Push Orthopedic Brace: Compressive–Shear Force Characterization Under Controlled Misalignment
Source: Bioengineering (Basel). 2026 Apr 23;13(5):491. doi: 10.3390/bioengineering13050491 (PMC13203870; doi:10.3390/bioengineering13050491)
Supplement: Supplementary file 1 [file bioengineering-13-00491-s001.zip]

Archive with 1 entries (1 files):
- bioengineering-4221983-supplementary.pdf
